# Supplementary material for: Incidence of non-typhoidal Salmonella invasive disease: A systematic review and meta-analysis
Source: J Infect. Author manuscript; Available in PMC 2021 Nov 28. (PMC8627500; doi:10.1016/j.jinf.2021.06.029)
Supplement: Suppl Appendix C [file NIHMS1747329-supplement-Suppl_Appendix_C.xlsx]

## Sheet: Dictionary
Grading	Definition
L	Low risk of bias
M	Moderate risk of bias
H	High risk of bias
U	Unknown or unavailable to assess bias
Domain question	Explanation	Low risk definition	High risk definition
Study design (L/H/U)	Type of surveillance used to calculate incidence.	Active population- or household-based surveillance study designs.	Passive or observational studies. Studies reporting minimum incidence
Incidence multipliers (L/H/U)	Were multipliers used to adjust incidence rates for underascertainment or blood culture sensitivity	3 multipliers used as described by Andrews 2018 JID Figure 1	<3 multipliers used for adjustments
Patient selection (L/H/U)	Were specific populations targeted or were all patients eligible for recruitment	All patients eligible with a systematic collection of blood culture	Targeted a population (e.g. children, only adults, or groups such as HIV only) or clinical syndrome (e.g. respiratory, diarrhea)
Eligibility criteria for receiving culture (L/H/U)	Did the authors clearly define what clinical criteria were required for obtaining a blood culture or any other normally sterile site culture?	Provided clear case definition	Unclear or a case definition that is not usually used for iNTS patients
Clear data to make incidence calculations (L/H/U)	Was data presented in order to clearly calculate incidence and did the incidence rates calculated match those provided by the study	n cases with a clear N denominator to calculate incidence per population over time and matches incidence provided by authors	Some calculation required or inferences made based on percentages. Calculations do not match incidence provided by authors
Microbiology methods (L/H/U)	Were microbiology methods fully presented, including blood culture volume and contamination. Clearly defined how infection was attributed to NTS and not Salmonella Typhi or Paratyphi A, B, or C.	Appropriate microbiological methods presented for ruling out typhoidal serotypes. Described blood culture volume and contamination.	Unclear or unconventional microbiological methods. Limited information on blood culture volumes and contamination.
Domain subtotal
<=1 of 3 H risk	Low risk
>1 H risk	High risk
Overall risk of bias
Both subtotals low risk	Low risk
1 of 2 high risk	Moderate risk
Both subtotals high risk	High risk
