# Supplementary material for: Incidence of non-typhoidal Salmonella invasive disease: A systematic review and meta-analysis
Source: J Infect. Author manuscript; Available in PMC 2021 Nov 28. (PMC8627500; doi:10.1016/j.jinf.2021.06.029)
Supplement: Suppl Appendix D [file NIHMS1747329-supplement-Suppl_Appendix_D.xlsx]

## Sheet: Table S1
First author's last name	Publication year	PubMed ID	Study country	Study location (city, district, or province)	UN region	UN sub-region	Study design	Date data collection began	Date data collection ended	Normally sterile site cultured	Definition for culture request	Inclusion age group	Year that surveillance started	Duration of surveillance (in months)	Population under surveillance	Person-time observed	Which NTS serovar is data available?	Cases of NTS only (does not stratify by serovar)	Population or PYO	Cases per year	Incidence per 100,000 per year
Cruz Espinoza	2016	26933015	Ghana	Asante Akim Urban	Africa	Western Africa	Hybrid surveillance	2010-03-01	2012-05-31	Blood	Temperature >=38.0C/37.5C or with reported history of fever within the past 72 hours	Children only (<=15y)	2010	27	27157	12788	NTS non-serovar specific	18	27157	8	29.4583
Cruz Espinoza	2016	26933015	Ghana	Asante Akim Rural	Africa	Western Africa	Hybrid surveillance	2010-03-01	2012-05-31	Blood	Temperature >=38.0C/37.5C or with reported history of fever within the past 72 hours	Children only (<=15y)	2010	27	26590	6788.1	NTS non-serovar specific	28	26590	12.4444	46.8012
Feasey	2015	26449953	Malawi	Blantyre	Africa	Eastern Africa	Unadjusted sentinel site surveillance	1998-01-01	2014-12-31	Blood;CSF	axillary temperature >37.5C or clinical suspicion of sepsis	Mixed ages	2014	12	850000	N/A	NTS non-serovar specific	138	850000	138	16.2353
Feasey	2015	26449953	Malawi	Blantyre	Africa	Eastern Africa	Unadjusted sentinel site surveillance	1998-01-01	2014-12-31	Blood;CSF	axillary temperature >37.5C or clinical suspicion of sepsis	Mixed ages	2013	12	816000	N/A	NTS non-serovar specific	148	816000	148	18.1373
Feasey	2015	26449953	Malawi	Blantyre	Africa	Eastern Africa	Unadjusted sentinel site surveillance	1998-01-01	2014-12-31	Blood;CSF	axillary temperature >37.5C or clinical suspicion of sepsis	Mixed ages	2012	12	783000	N/A	NTS non-serovar specific	154	783000	154	19.6679
Feasey	2015	26449953	Malawi	Blantyre	Africa	Eastern Africa	Unadjusted sentinel site surveillance	1998-01-01	2014-12-31	Blood;CSF	axillary temperature >37.5C or clinical suspicion of sepsis	Mixed ages	2011	12	752000	N/A	NTS non-serovar specific	216	752000	216	28.7234
Feasey	2015	26449953	Malawi	Blantyre	Africa	Eastern Africa	Unadjusted sentinel site surveillance	1998-01-01	2014-12-31	Blood;CSF	axillary temperature >37.5C or clinical suspicion of sepsis	Mixed ages	2010	12	721000	N/A	NTS non-serovar specific	264	721000	264	36.6158
Feasey	2015	26449953	Malawi	Blantyre	Africa	Eastern Africa	Unadjusted sentinel site surveillance	1998-01-01	2014-12-31	Blood;CSF	axillary temperature >37.5C or clinical suspicion of sepsis	Mixed ages	2009	12	692000	N/A	NTS non-serovar specific	343	692000	343	49.5665
Feasey	2015	26449953	Malawi	Blantyre	Africa	Eastern Africa	Unadjusted sentinel site surveillance	1998-01-01	2014-12-31	Blood;CSF	axillary temperature >37.5C or clinical suspicion of sepsis	Mixed ages	2008	12	663000	N/A	NTS non-serovar specific	498	663000	498	75.1131
Feasey	2015	26449953	Malawi	Blantyre	Africa	Eastern Africa	Unadjusted sentinel site surveillance	1998-01-01	2014-12-31	Blood;CSF	axillary temperature >37.5C or clinical suspicion of sepsis	Mixed ages	2007	12	645000	N/A	NTS non-serovar specific	629	645000	629	97.5194
Feasey	2015	26449953	Malawi	Blantyre	Africa	Eastern Africa	Unadjusted sentinel site surveillance	1998-01-01	2014-12-31	Blood;CSF	axillary temperature >37.5C or clinical suspicion of sepsis	Mixed ages	1998	12	527000	N/A	NTS non-serovar specific	541	527000	541	102.657
Feasey	2015	26449953	Malawi	Blantyre	Africa	Eastern Africa	Unadjusted sentinel site surveillance	1998-01-01	2014-12-31	Blood;CSF	axillary temperature >37.5C or clinical suspicion of sepsis	Mixed ages	2006	12	632000	N/A	NTS non-serovar specific	671	632000	671	106.171
Feasey	2015	26449953	Malawi	Blantyre	Africa	Eastern Africa	Unadjusted sentinel site surveillance	1998-01-01	2014-12-31	Blood;CSF	axillary temperature >37.5C or clinical suspicion of sepsis	Mixed ages	1999	12	530000	N/A	NTS non-serovar specific	623	530000	623	117.547
Feasey	2015	26449953	Malawi	Blantyre	Africa	Eastern Africa	Unadjusted sentinel site surveillance	1998-01-01	2014-12-31	Blood;CSF	axillary temperature >37.5C or clinical suspicion of sepsis	Mixed ages	2000	12	526000	N/A	NTS non-serovar specific	686	526000	686	130.418
Feasey	2015	26449953	Malawi	Blantyre	Africa	Eastern Africa	Unadjusted sentinel site surveillance	1998-01-01	2014-12-31	Blood;CSF	axillary temperature >37.5C or clinical suspicion of sepsis	Mixed ages	2001	12	571000	N/A	NTS non-serovar specific	783	571000	783	137.128
Feasey	2015	26449953	Malawi	Blantyre	Africa	Eastern Africa	Unadjusted sentinel site surveillance	1998-01-01	2014-12-31	Blood;CSF	axillary temperature >37.5C or clinical suspicion of sepsis	Mixed ages	2005	12	613000	N/A	NTS non-serovar specific	847	613000	847	138.173
Feasey	2015	26449953	Malawi	Blantyre	Africa	Eastern Africa	Unadjusted sentinel site surveillance	1998-01-01	2014-12-31	Blood;CSF	axillary temperature >37.5C or clinical suspicion of sepsis	Mixed ages	2004	12	596000	N/A	NTS non-serovar specific	876	596000	876	146.98
Feasey	2015	26449953	Malawi	Blantyre	Africa	Eastern Africa	Unadjusted sentinel site surveillance	1998-01-01	2014-12-31	Blood;CSF	axillary temperature >37.5C or clinical suspicion of sepsis	Mixed ages	2003	12	580000	N/A	NTS non-serovar specific	1323	580000	1323	228.103
Feasey	2015	26449953	Malawi	Blantyre	Africa	Eastern Africa	Unadjusted sentinel site surveillance	1998-01-01	2014-12-31	Blood;CSF	axillary temperature >37.5C or clinical suspicion of sepsis	Mixed ages	2002	12	571000	N/A	NTS non-serovar specific	1381	571000	1381	241.856
Khan	2010	20545918	China	Hechi	Asia	Eastern Asia	Prospective observational (Unadjusted sentinel site surveillance)	2001-08-01	2002-07-31	Blood	Fever episodes lasting three or more days	Mixed ages	2001	12	97928	N/A	NTS non-serovar specific	0	97928	0	0
Khan	2010	20545918	Vietnam	Hue	Asia	South-eastern Asia	Prospective observational (Unadjusted sentinel site surveillance)	2002-06-01	2003-06-30	Blood	Fever episodes lasting three or more days	Mixed ages	2002	13	84455	N/A	NTS non-serovar specific	0	84455	0	0
Khan	2010	20545918	Indonesia	North Jakarta	Asia	South-eastern Asia	Prospective observational (Unadjusted sentinel site surveillance)	2002-08-01	2003-07-31	Blood	Fever episodes lasting three or more days	Mixed ages	2002	12	160261	N/A	NTS non-serovar specific	2	160261	2	1.24796
Khan	2010	20545918	India	Kolkata	Asia	Southern Asia	Unadjusted sentinel site surveillance	2003-11-01	2004-10-30	Blood	Fever episodes lasting three or more days	Mixed ages	2003	12	56946	N/A	NTS non-serovar specific	1	56946	1	1.75605
Khan	2010	20545918	Pakistan	Karachi	Asia	Southern Asia	Unadjusted sentinel site surveillance	2002-08-01	2004-07-31	Blood	Fever episodes lasting three or more days	Children only (<=15y)	2002	24	41845	N/A	NTS non-serovar specific	3	41845	1.5	3.58466
Mandomando	2015	26449950	Mozambique	Manhiça District	Africa	Eastern Africa	Unadjusted sentinel site surveillance	2001-01-01	2014-12-31	Blood;CSF	all children <2 years of age, and for children 2 to <15 years with axillary temperature >=39.0C or with signs of severe illness as judged by the admitting clinician	Children only (<=15y)	2001	168	Not provided	516077	NTS non-serovar specific	319	516077	22.7857	4.41518
Marks	2017	28193398	Sudan	East Wad Medani	Africa	Northern Africa	Hybrid surveillance	2012-07-01	2013-07-31	Blood	tympanic (>=38.0C) or axillary temperature (>=37.5C)	Mixed ages	2012	13	46857	13970	NTS non-serovar specific	0	46857	0	0
Marks	2017	28193398	Ethiopia	Butajira	Africa	Eastern Africa	Hybrid surveillance	2012-05-01	2014-01-31	Blood	tympanic (>=38.0C) or axillary temperature (>=37.5C)	Mixed ages	2012	21	62224	73131	NTS non-serovar specific	0	62224	0	0
Marks	2017	28193398	South Africa	Pietermaritzburg	Africa	Southern Africa	Hybrid surveillance	2012-02-01	2014-01-31	Blood	tympanic (>=38.0C) or axillary temperature (>=37.5C)	Mixed ages	2012	24	391830	115344	NTS non-serovar specific	0	391830	0	0
Marks	2017	28193398	Madagascar	Isotry	Africa	Eastern Africa	Hybrid surveillance	2012-02-01	2013-05-31	Blood	tympanic (>=38.0C) or axillary temperature (>=37.5C)	Mixed ages	2012	16	70323	8540	NTS non-serovar specific	0	70323	0	0
Marks	2017	28193398	Tanzania	Moshi Rural District	Africa	Eastern Africa	Hybrid surveillance	2011-09-01	2013-05-31	Blood	tympanic (>=38.0C) or axillary temperature (>=37.5C)	Mixed ages	2011	21	466737	38108	NTS non-serovar specific	1	466737	0.571429	0.122431
Marks	2017	28193398	Tanzania	Moshi Urban District	Africa	Eastern Africa	Hybrid surveillance	2011-09-01	2013-05-31	Blood	tympanic (>=38.0C) or axillary temperature (>=37.5C)	Mixed ages	2011	21	184292	13626	NTS non-serovar specific	1	184292	0.571429	0.310067
Marks	2017	28193398	Senegal	Pikine	Africa	Western Africa	Hybrid surveillance	2011-12-01	2013-04-30	Blood	tympanic (>=38.0C) or axillary temperature (>=37.5C)	Mixed ages	2011	17	342178	153496	NTS non-serovar specific	4	342178	2.82353	0.825164
Marks	2017	28193398	Madagascar	Imerintsiatosika	Africa	Eastern Africa	Hybrid surveillance	2011-11-01	2013-06-30	Blood	tympanic (>=38.0C) or axillary temperature (>=37.5C)	Mixed ages	2011	20	46380	14429	NTS non-serovar specific	1	46380	0.6	1.29366
Marks	2017	28193398	Guinea-Bissau	Bandim	Africa	Western Africa	Hybrid surveillance	2011-12-01	2013-04-30	Blood	tympanic (>=38.0C) or axillary temperature (>=37.5C)	Mixed ages	2011	17	100758	57274	NTS non-serovar specific	8	100758	5.64706	5.60458
Marks	2017	28193398	Kenya	Kibera	Africa	Eastern Africa	Hybrid surveillance	2012-01-01	2013-12-31	Blood	tympanic (>=38.0C) or axillary temperature (>=37.5C)	Mixed ages	2012	24	29314	19020	NTS non-serovar specific	6	29314	3	10.234
Marks	2017	28193398	Burkina Faso	Polesgo	Africa	Western Africa	Hybrid surveillance	2012-04-01	2013-09-30	Blood	tympanic (>=38.0C) or axillary temperature (>=37.5C)	Mixed ages	2012	18	7574	8942	NTS non-serovar specific	4	7574	2.66667	35.2082
Marks	2017	28193398	Burkina Faso	Nioko II	Africa	Western Africa	Hybrid surveillance	2012-04-01	2013-09-30	Blood	tympanic (>=38.0C) or axillary temperature (>=37.5C)	Mixed ages	2012	18	17754	19759	NTS non-serovar specific	10	17754	6.66667	37.5502
Marks	2017	28193398	Ghana	Asante Akim	Africa	Western Africa	Hybrid surveillance	2010-03-01	2012-05-31	Blood	tympanic (>=38.0C) or axillary temperature (>=37.5C)	Children only (<=15y)	2010	27	53747	19574	NTS non-serovar specific	59	53747	26.2222	48.7883
Mayanja	2010	20406428	Uganda	Rural southwest	Africa	Eastern Africa	Prospective observational (Unadjusted sentinel site surveillance)	1996-01-01	2007-12-31	Blood	fever (axillary temperature of 38 C and above) but with no detectable malaria parasites	Mixed ages	1996	144	Not provided	4909	NTS non-serovar specific	42	4909	3.5	71.2976
Mtove	2011	22029477	Tanzania	Muheza	Africa	Eastern Africa	Unadjusted sentinel site surveillance	2006-06-01	2010-05-31	Blood	history of fever within the previous two days	Children only (<=15y)	2009	12	125819	N/A	NTS non-serovar specific	9	125819	9	7.15313
Mtove	2011	22029477	Tanzania	Muheza	Africa	Eastern Africa	Unadjusted sentinel site surveillance	2006-06-01	2010-05-31	Blood	history of fever within the previous two days	Children only (<=15y)	2007	12	122847	N/A	NTS non-serovar specific	17	122847	17	13.8384
Mtove	2011	22029477	Tanzania	Muheza	Africa	Eastern Africa	Unadjusted sentinel site surveillance	2006-06-01	2010-05-31	Blood	history of fever within the previous two days	Children only (<=15y)	2008	12	124322	N/A	NTS non-serovar specific	21	124322	21	16.8916
Mtove	2011	22029477	Tanzania	Muheza	Africa	Eastern Africa	Unadjusted sentinel site surveillance	2006-06-01	2010-05-31	Blood	history of fever within the previous two days	Children only (<=15y)	2006	12	121465	N/A	NTS non-serovar specific	100	121465	100	82.3282
Nielsen	2012	22970162	Ghana	Ashanti Region	Africa	Western Africa	Hybrid surveillance	2007-09-01	2009-07-31	Blood	All patients up to the age of five years including neonates, who were admitted to the children's ward	Children only (<=15y)	2007	23	5333	N/A	NTS non-serovar specific	129	5333	67.3043	1262.04
Oneko	2015	26449946	Kenya	Siaya County	Africa	Eastern Africa	Vaccine trial control arms (Unadjusted sentinel site surveillance)	2009-07-01	2013-12-31	Blood	All hospitalized participants and for children at outpatient clinics with prolonged fever	Children only (<=15y)	2009	54	Not provided	5119	NTS non-serovar specific	96	5119	21.3333	416.748
Scott	2011	21903251	Kenya	Kilifi	Africa	Eastern Africa	Unadjusted sentinel site surveillance	1999-01-01	2007-12-31	Blood	All children had blood cultures done on admission to hospital	Children only (<=15y)	2006	12	108948	N/A	NTS non-serovar specific	8	108948	8	7.34295
Scott	2011	21903251	Kenya	Kilifi	Africa	Eastern Africa	Unadjusted sentinel site surveillance	1999-01-01	2007-12-31	Blood	All children had blood cultures done on admission to hospital	Children only (<=15y)	2005	12	106046	N/A	NTS non-serovar specific	10	106046	10	9.42987
Scott	2011	21903251	Kenya	Kilifi	Africa	Eastern Africa	Unadjusted sentinel site surveillance	1999-01-01	2007-12-31	Blood	All children had blood cultures done on admission to hospital	Children only (<=15y)	2007	12	111054	N/A	NTS non-serovar specific	13	111054	13	11.706
Scott	2011	21903251	Kenya	Kilifi	Africa	Eastern Africa	Unadjusted sentinel site surveillance	1999-01-01	2007-12-31	Blood	All children had blood cultures done on admission to hospital	Children only (<=15y)	2004	12	102280	N/A	NTS non-serovar specific	13	102280	13	12.7102
Scott	2011	21903251	Kenya	Kilifi	Africa	Eastern Africa	Unadjusted sentinel site surveillance	1999-01-01	2007-12-31	Blood	All children had blood cultures done on admission to hospital	Children only (<=15y)	2001	12	86161	N/A	NTS non-serovar specific	25	86161	25	29.0154
Scott	2011	21903251	Kenya	Kilifi	Africa	Eastern Africa	Unadjusted sentinel site surveillance	1999-01-01	2007-12-31	Blood	All children had blood cultures done on admission to hospital	Children only (<=15y)	2003	12	97991	N/A	NTS non-serovar specific	34	97991	34	34.6971
Scott	2011	21903251	Kenya	Kilifi	Africa	Eastern Africa	Unadjusted sentinel site surveillance	1999-01-01	2007-12-31	Blood	All children had blood cultures done on admission to hospital	Children only (<=15y)	2000	12	81033	N/A	NTS non-serovar specific	32	81033	32	39.4901
Scott	2011	21903251	Kenya	Kilifi	Africa	Eastern Africa	Unadjusted sentinel site surveillance	1999-01-01	2007-12-31	Blood	All children had blood cultures done on admission to hospital	Children only (<=15y)	2002	12	91614	N/A	NTS non-serovar specific	37	91614	37	40.3868
Scott	2011	21903251	Kenya	Kilifi	Africa	Eastern Africa	Unadjusted sentinel site surveillance	1999-01-01	2007-12-31	Blood	All children had blood cultures done on admission to hospital	Children only (<=15y)	1999	12	76210	N/A	NTS non-serovar specific	52	76210	52	68.2325
Tabu	2012	22363591	Kenya	Kibera	Africa	Eastern Africa	Hybrid surveillance	2007-03-01	2009-02-28	Blood	Persons meeting one of three case definitions: Severe acute respiratory illness (SARI); Acute febrile illness, defined as a temperature >=38.0C without SARI or other obvious source; and all patients, regardless of age, admitted for conditions unrelated to injury or obstetrics, at Lwak Hospital	Mixed ages	2007	24	Not provided	54535	NTS non-serovar specific	7	54535	3.5	6.4179
Tabu	2012	22363591	Kenya	Asembo	Africa	Eastern Africa	Hybrid surveillance	2006-10-01	2009-09-30	Blood	Persons meeting one of three case definitions: Severe acute respiratory illness (SARI); Acute febrile illness, defined as a temperature >=38.0C without SARI or other obvious source; and all patients, regardless of age, admitted for conditions unrelated to injury or obstetrics, at Lwak Hospital	Mixed ages	2006	36	Not provided	77017	NTS non-serovar specific	60	77017	20	25.9683
Verani	2015	26449945	Kenya	Kibera	Africa	Eastern Africa	Hybrid surveillance	2009-01-01	2014-12-31	Blood	individuals meeting surveillance case definitions for acute lower respiratory tract infection (ALRI) or acute febrile illness (AFI) as well as all individuals hospitalized at Lwak Mission Hospital for conditions unrelated to injury or obstetrics	Mixed ages	2014	12	Not provided	14486.2	NTS non-serovar specific	2	14486.2	2	13.8062
Verani	2015	26449945	Kenya	Kibera	Africa	Eastern Africa	Hybrid surveillance	2009-01-01	2014-12-31	Blood	individuals meeting surveillance case definitions for acute lower respiratory tract infection (ALRI) or acute febrile illness (AFI) as well as all individuals hospitalized at Lwak Mission Hospital for conditions unrelated to injury or obstetrics	Mixed ages	2013	12	Not provided	15785.1	NTS non-serovar specific	3	15785.1	3	19.0053
Verani	2015	26449945	Kenya	Kibera	Africa	Eastern Africa	Hybrid surveillance	2009-01-01	2014-12-31	Blood	individuals meeting surveillance case definitions for acute lower respiratory tract infection (ALRI) or acute febrile illness (AFI) as well as all individuals hospitalized at Lwak Mission Hospital for conditions unrelated to injury or obstetrics	Mixed ages	2012	12	Not provided	16844.4	NTS non-serovar specific	4	16844.4	4	23.7468
Verani	2015	26449945	Kenya	Lwak	Africa	Eastern Africa	Hybrid surveillance	2009-01-01	2014-12-31	Blood	individuals meeting surveillance case definitions for acute lower respiratory tract infection (ALRI) or acute febrile illness (AFI) as well as all individuals hospitalized at Lwak Mission Hospital for conditions unrelated to injury or obstetrics	Mixed ages	2014	12	Not provided	25080.7	NTS non-serovar specific	15	25080.7	15	59.8069
Verani	2015	26449945	Kenya	Lwak	Africa	Eastern Africa	Hybrid surveillance	2009-01-01	2014-12-31	Blood	individuals meeting surveillance case definitions for acute lower respiratory tract infection (ALRI) or acute febrile illness (AFI) as well as all individuals hospitalized at Lwak Mission Hospital for conditions unrelated to injury or obstetrics	Mixed ages	2012	12	Not provided	23563.7	NTS non-serovar specific	15	23563.7	15	63.6572
Verani	2015	26449945	Kenya	Kibera	Africa	Eastern Africa	Hybrid surveillance	2009-01-01	2014-12-31	Blood	individuals meeting surveillance case definitions for acute lower respiratory tract infection (ALRI) or acute febrile illness (AFI) as well as all individuals hospitalized at Lwak Mission Hospital for conditions unrelated to injury or obstetrics	Mixed ages	2011	12	Not provided	17762.9	NTS non-serovar specific	15	17762.9	15	84.4457
Verani	2015	26449945	Kenya	Lwak	Africa	Eastern Africa	Hybrid surveillance	2009-01-01	2014-12-31	Blood	individuals meeting surveillance case definitions for acute lower respiratory tract infection (ALRI) or acute febrile illness (AFI) as well as all individuals hospitalized at Lwak Mission Hospital for conditions unrelated to injury or obstetrics	Mixed ages	2011	12	Not provided	21862.2	NTS non-serovar specific	23	21862.2	23	105.204
Verani	2015	26449945	Kenya	Kibera	Africa	Eastern Africa	Hybrid surveillance	2009-01-01	2014-12-31	Blood	individuals meeting surveillance case definitions for acute lower respiratory tract infection (ALRI) or acute febrile illness (AFI) as well as all individuals hospitalized at Lwak Mission Hospital for conditions unrelated to injury or obstetrics	Mixed ages	2009	12	Not provided	20569.7	NTS non-serovar specific	22	20569.7	22	106.953
Verani	2015	26449945	Kenya	Kibera	Africa	Eastern Africa	Hybrid surveillance	2009-01-01	2014-12-31	Blood	individuals meeting surveillance case definitions for acute lower respiratory tract infection (ALRI) or acute febrile illness (AFI) as well as all individuals hospitalized at Lwak Mission Hospital for conditions unrelated to injury or obstetrics	Mixed ages	2010	12	Not provided	19075.7	NTS non-serovar specific	24	19075.7	24	125.815
Verani	2015	26449945	Kenya	Lwak	Africa	Eastern Africa	Hybrid surveillance	2009-01-01	2014-12-31	Blood	individuals meeting surveillance case definitions for acute lower respiratory tract infection (ALRI) or acute febrile illness (AFI) as well as all individuals hospitalized at Lwak Mission Hospital for conditions unrelated to injury or obstetrics	Mixed ages	2013	12	Not provided	24880	NTS non-serovar specific	34	24880	34	136.656
Verani	2015	26449945	Kenya	Lwak	Africa	Eastern Africa	Hybrid surveillance	2009-01-01	2014-12-31	Blood	individuals meeting surveillance case definitions for acute lower respiratory tract infection (ALRI) or acute febrile illness (AFI) as well as all individuals hospitalized at Lwak Mission Hospital for conditions unrelated to injury or obstetrics	Mixed ages	2009	12	Not provided	19574.6	NTS non-serovar specific	45	19574.6	45	229.89
Verani	2015	26449945	Kenya	Lwak	Africa	Eastern Africa	Hybrid surveillance	2009-01-01	2014-12-31	Blood	individuals meeting surveillance case definitions for acute lower respiratory tract infection (ALRI) or acute febrile illness (AFI) as well as all individuals hospitalized at Lwak Mission Hospital for conditions unrelated to injury or obstetrics	Mixed ages	2010	12	Not provided	20556.6	NTS non-serovar specific	76	20556.6	76	369.711
